# Supplementary material for: The Effect of Tropical Temperatures on the Quality of RNA Extracted from Stabilized Whole-Blood Samples
Source: Int J Mol Sci. 2022 Sep 13;23(18):10609. doi: 10.3390/ijms231810609 (PMC9503649; doi:10.3390/ijms231810609)
Supplement: Supplementary file 1 [file ijms-23-10609-s001.zip]

Archive with 8 entries (8 files):
- Figure S1.pdf
- Figure S2.pdf
- Figure S3.pdf
- Figure S4.pdf
- Figure S5.pdf
- Figure S6.pdf
- ijms-1892099-supplementary.pdf
- Table S5.xlsx
