# Supplementary material for: The Effect of Tropical Temperatures on the Quality of RNA Extracted from Stabilized Whole-Blood Samples
Source: Int J Mol Sci. 2022 Sep 13;23(18):10609. doi: 10.3390/ijms231810609 (PMC9503649; doi:10.3390/ijms231810609)
Supplement: Supplementary file 1 [file ijms-23-10609-s001.zip › Table S5.xlsx]

## Sheet: Sheet1
Table S5: Multiple linear regression model outputs for Ct values obtained for 18s, SDHA and TBP with 100-200 bp (short-amplicon) and 200-300 bp (medium-amplicon) lengths at each temperature condition. *** p< 0.001, **p< 0.01, *p< 0.05 from separate multiple linear regression models with Ct values obtained for 18s, SDHA and TBP with 100-200 bp (short-amplicon) and 200-300 bp (medium-amplicon) leng…
Primer	Temperature	25°C				30°C				35°C				40°C
		adj-R2 = 0.880 (p = 3.397e-06)				adj-R2 = 0.271 (p = 0.09 )				adj-R2 = 0.792 (p = 4.168e-05 )				adj-R2 = 0.587 (p = 0.003 )
	Coefficients:	Estimate	Std.error	t value	p value	Estimate	Std.error	t value	p value	Estimate	Std.error	t value	p value	Estimate	Std.error	t value	p value
18s short	(Intercept)	20.9185	0.27981	74.76	< 2e-16***	20.9094	1.0774	19.406	5.55e-11***	21.4215	0.3859	55.518	< 2e-16***	20.9096	0.8	26.137	1.27e-12***
	Tube type: Tempus	-1.36538	0.139905	-9.759	4.66e-07***	-1.3374	0.5267	-2.539	0.025*	-1.4937	0.1886	-7.918	2.5e-06***	-1.62078	0.39109	-4.144	0.001**
	Days	-0.006558	0.034907	-0.188	0.854109	0.0288	0.1282	0.225	0.8257	0.0318	0.0459	0.693	0.5006	0.14324	0.09517	1.505	0.1562
	SubjectB	0.831069	0.174535	4.762	0.0005***	0.689	0.6451	1.068	0.3049	0.543	0.231	2.35	0.035*	0.50233	0.47899	1.049	0.31341
	SubjectC	0.970236	0.174535	5.559	0.0001***	1.2607	0.6451	1.954	0.0725	0.315	0.231	1.363	0.1959	1.39517	0.47899	2.913	0.012*
18s medium		adj-R2 = 0.909 (p = 6.477e-07)				adj-R2 = 0.675 (p = 0.0007 )				adj-R2 = 0.601 (p = 0.002 )				adj-R2 = 0.69 (p = 0.0005 )
	(Intercept)	21.9051	0.291389	75.175	< 2e-16***	21.3713	0.77232	27.672	6.12e-13***	22.9491	0.637598	35.993	2.09e-14***	21.9132	0.8553	25.62	1.64e-12***
	Tube type: Tempus	-1.68978	0.145695	-11.598	7.06e-08***	-2.09267	0.37756	-5.543	9.50e-05***	-1.61844	0.311702	-5.192	0.0002***	-2.2118	0.4181	-5.29	0.0001***
	Days	0.005772	0.036352	0.159	0.8765	0.16285	0.09187	1.773	0.0997	-0.006614	0.075847	-0.087	0.93184	0.2244	0.1017	2.205	0.046*
	SubjectB	0.619333	0.181758	3.407	0.005**	0.6345	0.46242	1.372	0.1932	0.368833	0.381756	0.966	0.3516	0.4683	0.5121	0.915	0.377091
	SubjectC	1.12383	0.181758	6.183	4.70e-05***	1.07367	0.46242	2.322	0.037*	0.6235	0.381756	1.633	0.126391	1.5015	0.5121	2.932	0.012*
SDHA short		adj-R2 = 0.819 (p = 1.707e-05)				adj-R2 = 0.945 (p = 8.36e-09 )				adj-R2 = 0.948 (p = 2.369e-08 )				adj-R2 = 0.629 (p = 0.002 )
	(Intercept)	25.0419	0.88563	28.276	4.64e-13***	25.8266	0.52211	49.465	3.45e-16***	26.6322	0.43226	61.611	< 2e-16***	25.0336	1.2736	19.655	4.73e-11***
	Tube type: Tempus	-3.32956	0.43296	-7.69	3.44e-06***	-4.27811	0.25525	-16.761	3.49e-10***	-3.37409	0.20456	-16.495	1.31e-09***	-2.9342	0.6226	-4.713	0.0004***
	Days	0.07498	0.10535	0.712	0.489209	0.15691	0.06211	2.526	0.025*	0.09853	0.05104	1.93	0.0775	0.3826	0.1515	2.525	0.025*
	SubjectB	0.47767	0.53026	0.901	0.384074	0.40017	0.31261	1.28	0.2229	0.009	0.24094	0.037	0.9708	-0.2585	0.7626	-0.339	0.740037
	SubjectC	2.325	0.53026	4.385	0.001***	0.87683	0.31261	2.805	0.015*	0.47387	0.25519	1.857	0.088	1.2288	0.7626	1.611	0.131091
SDHA medium		adj-R2 = 0.888 (p = 8.167e-07)				adj-R2 = 0.974 (p = 7.015e-11 )				adj-R2 = 0.978 (p = 1.431e-10 )				adj-R2 = 0.922 (p = 8.004e-08 )
	(Intercept)	26.7869	0.7085	37.808	1.11e-14***	28.0767	0.45044	62.332	< 2e-16***	29.0064	0.41408	70.05	< 2e-16***	28.3902	0.80585	35.23	2.75e-14***
	Tube type: Tempus	-3.72156	0.34637	-10.745	7.77e-08***	-5.39356	0.22021	-24.493	2.91e-12***	-4.99046	0.19595	-25.468	8.17e-12***	-5.211	0.39396	-13.227	6.45e-09***
	Days	0.13648	0.08428	1.619	0.129376	0.25264	0.05358	4.715	0.0004***	0.21192	0.04889	4.334	0.001***	0.47959	0.09586	5.003	0.0002***
	SubjectB	0.77967	0.42421	1.838	0.089028	0.6715	0.2697	2.49	0.03*	0.45767	0.23081	1.983	0.070743	0.16083	0.4825	0.333	0.744197
	SubjectC	1.90067	0.42421	4.48	0.001***	0.7805	0.2697	2.894	0.01*	0.62081	0.24446	2.54	0.026*	0.92367	0.4825	1.914	0.077845
TBP short		adj-R2 = 0.904 (p = 3.009e-07)				adj-R2 = 0.850 (p = 5.179e-06 )				adj-R2 = 0.284 (p = 0.08 )				adj-R2 = 0.877 (p = 1.463e-06 )
	(Intercept)	27.4177	0.4253	64.46	< 2e-16***	27.5948	0.61655	44.757	1.26e-15***	26.9707	1.3002	20.744	2.39e-11***	28.3456	0.43585	65.036	< 2e-16***
	Tube type: Tempus	-2.4544	0.2079	-11.804	2.55e-08***	-2.94667	0.30141	-9.776	2.34e-07***	-1.4904	0.6356	-2.345	0.036*	-2.17733	0.21307	-10.219	1.4e-07***
	Days	0.0305	0.0506	0.603	0.557017	0.14256	0.07334	1.944	0.0739	0.2051	0.1547	1.326	0.2077	0.10114	0.05185	1.951	0.073
	SubjectB	-0.001	0.2547	-0.004	0.996927	-0.11617	0.36915	-0.315	0.758	-0.4805	0.7785	-0.617	0.5477	-0.70767	0.26096	-2.712	0.018*
	SubjectC	1.0825	0.2547	4.251	0.001***	0.26	0.36915	0.704	0.4937	0.9455	0.7785	1.215	0.2461	0.34767	0.26096	1.332	0.2057
TBP medium		adj-R2 = 0.945 (p = 8.574e-09)				adj-R2 = 0.679 (p = 0.001 )				adj-R2 = 0.539 (p = 0.006 )				adj-R2 = 0.947 (p = 6.753e-09 )
	(Intercept)	29.2901	0.4475	65.452	< 2e-16***	29.4915	0.7604	38.784	7.98e-15***	28.5266	1.9079	14.952	1.44e-09***	31.1116	0.49016	63.472	< 2e-16***
	Tube type: Tempus	-3.52944	0.21877	-16.133	5.6e-10***	-5.27756	0.37174	-14.197	2.72e-09***	-3.4994	0.9327	-3.752	0.002**	-3.82356	0.23962	-15.956	6.42e-10***
	Days	0.11095	0.05323	2.084	0.05743	0.39715	0.09046	4.391	0.001***	0.4794	0.227	2.112	0.05458	0.26001	0.05831	4.459	0.001***
	SubjectB	-0.58417	0.26794	-2.18	0.048*	-0.66933	0.45528	-1.47	0.16531	-0.5078	1.1424	-0.445	0.66396	-1.128	0.29348	-3.844	0.002**
	SubjectC	0.859	0.26794	3.206	0.007**	0.48917	0.45528	1.074	0.30217	1.9985	1.1424	1.749	0.10376	0.46117	0.29348	1.571	0.140107
